# Supplementary material for: neoANT-HILL: an integrated tool for identification of potential neoantigens
Source: BMC Med Genomics. 2020 Feb 22;13:30. doi: 10.1186/s12920-020-0694-1 (PMC7036241; doi:10.1186/s12920-020-0694-1)
Supplement: Supplementary file 1 — Additional file 1. [file 12920_2020_694_MOESM1_ESM.xlsx]

## Sheet: Planilha1
	pVAC-Seq	TSNAD	MuPeXI	Timiner	neoANT-HILL
Mutation Calling from RNA-Seq	-	-	-	-	+
Annotation	+	+	+	+	+
Derives non-synonymous altered peptides	+	+	+	+	+
Derives corresponding nearest normal peptides	-	?	+	-	+
Derives gene fusion altered peptides	-	-	-	-	-
MHC class I	+	+	+	+	+
MHC class II	+	-	-	-	+
IEDB tools integration	+	-	-	-	+
MHCflurry integration	+	-	-	-	+
HLA haplotyping	+	+	-	+	+
Tumor-Infiltrating immune cells profiling	-	-	-	+	+
Expression quantification	-	-	-	+	+
User Interface	-	+	+	+	+
